# Supplementary material for: Hazard Assessment of the Effects of Acute and Chronic Exposure to Permethrin, Copper Hydroxide, Acephate, and Validamycin Nanopesticides on the Physiology of Drosophila: Novel Insights into the Cellular Internalization and Biological Effects
Source: Int J Mol Sci. 2022 Aug 14;23(16):9121. doi: 10.3390/ijms23169121 (PMC9408976; doi:10.3390/ijms23169121)
Supplement: Supplementary file 1 [file ijms-23-09121-s001.zip]

Archive with 1 entries (1 files):
- ijms-1849090-supplementary.pdf
